# Supplementary material for: Diagnostic accuracy of the Timed Up and Go and Five Times Sit-to-Stand tests for fall risk screening in community-dwelling older adults in northern Thailand: a retrospective study
Source: PeerJ. 2026 Apr 1;14:e21041. doi: 10.7717/peerj.21041 (PMC13050216; doi:10.7717/peerj.21041)
Supplement: Supplemental Information 2 [file peerj-14-21041-s002.xlsx]

## Sheet: All
no	ID	age	gender(male=1, female=2)	weight	height	BMI	Comorbidity_Group	Thai - FART scores	Rocfall risk history (1=fall, 0=non)	giat aid (no=0, 1=walker,2=tripod, 3=one point cane)	TUG (sec)	FTSTS (sec)
1	CR01	80	2	39	149	17.5668	Multiple systems (≥2 disease systems)	3	1	0	16.84	23.2
2	CR02	63	2	60	158	24.0346	Multiple systems (≥2 disease systems)	3	1	0	11.11	13.29
3	CR03	73	2	63	145	29.9643	Multiple systems (≥2 disease systems)	4	1	0	25	20
4	CR04	87	2	63	140	32.1429	Multiple systems (≥2 disease systems)	4	1	0	22.5	23
5	CR05	81	1	83	162	31.6263	Multiple systems (≥2 disease systems)	4	1	2	22.5	20.89
6	CR06	69	2	58	154	24.4561	Multiple systems (≥2 disease systems)	4	1	0	21.59	14.54
7	CR07	81	2	60	150	26.6667	Multiple systems (≥2 disease systems)	4	1	0	19.13	18.18
8	CR08	78	1	68	165	24.977	Cardiovascular only (HT, CAD, AF)	4	1	0	24	14
9	CR09	72	2	83	165	30.4867	Multiple systems (≥2 disease systems)	4	1	0	17.6	18.3
10	CR10	82	2	44	150	19.5556	Multiple systems (≥2 disease systems)	4	1	0	17.2	16.66
11	CR11	78	2	48	148	21.9138	Multiple systems (≥2 disease systems)	4	1	0	15.47	20.07
12	CR12	64	2	51	145	24.2568	Multiple systems (≥2 disease systems)	4	1	0	13	12.76
13	CR13	68	2	56	150	24.8889	Multiple systems (≥2 disease systems)	4	1	0	12.38	11.28
14	CR14	64	2	57	157	23.1247	Multiple systems (≥2 disease systems)	4	1	0	11.15	14.33
15	CR15	72	1	34	170	11.7647	Cardiovascular only (HT, CAD, AF)	5	0	0	32.17	31
16	CR16	75	2	78	150	34.6667	Multiple systems (≥2 disease systems)	5	0	0	31.1	23.93
17	CR17	91	2	58	150	25.7778	Multiple systems (≥2 disease systems)	5	0	0	30.56	22.76
18	CR18	83	1	62	165	22.7732	Multiple systems (≥2 disease systems)	5	0	0	20.86	17.86
19	CR19	80	2	51	145	24.2568	Cardiovascular only (HT, CAD, AF)	5	0	0	19.24	13.56
20	CR20	76	2	59	142	29.2601	Cardiovascular only (HT, CAD, AF)	5	0	0	18.23	16.21
21	CR21	81	2	47	150	20.8889	Multiple systems (≥2 disease systems)	5	0	0	17.43	23.3
22	CR22	75	1	47	158	18.8271	Multiple systems (≥2 disease systems)	5	0	0	15.2	11.03
23	CR23	81	2	47	155	19.563	Metabolic only (DM, DLP, Gout)	6	0	2	24.96	15.3
24	CR24	66	1	93	158	37.2536	Multiple systems (≥2 disease systems)	6	0	2	16.12	17.28
25	CR25	63	1	59	168	20.9042	Multiple systems (≥2 disease systems)	6	0	0	9	10
26	CR26	69	2	55	150	24.4444	Multiple systems (≥2 disease systems)	4	1	0	17	15
27	CR27	65	2	50	155	20.8117	Multiple systems (≥2 disease systems)	4	1	0	10.97	13.9
28	CR28	73	2	71	150	31.5556	Multiple systems (≥2 disease systems)	4	1	0	9.65	13
29	CR29	63	2	35	140	17.8571	Multiple systems (≥2 disease systems)	8	0	0	21.14	31.75
30	CR30	73	2	72	150	32	Multiple systems (≥2 disease systems)	3	1	0	12.01	11.8
31	CR31	64	2	52	140	26.5306	Multiple systems (≥2 disease systems)	8	0	0	11.53	12.51
32	CR32	84	2	33	135	18.107	Multiple systems (≥2 disease systems)	10	0	2	29.68	13.37
33	CR33	76	2	61	155	25.3902	Multiple systems (≥2 disease systems)	10	0	0	26.43	20.9
34	CR34	83	2	35	145	16.6468	Metabolic only (DM, DLP, Gout)	10	0	0	18	16
35	CR35	78	2	68	150	30.2222	Multiple systems (≥2 disease systems)	11	0	0	20.96	14.06
36	CR36	85	1	35	156	14.382	No comorbidity	11	0	0	17.91	10.02
37	CR37	84	2	48	146	22.5183	Multiple systems (≥2 disease systems)	11	0	2	16.81	17.58
38	CR38	73	2	54	150	24	Multiple systems (≥2 disease systems)	4	1	0	12	16.05
39	CR39	78	2	61	162	23.2434	Multiple systems (≥2 disease systems)	6	0	1	14.66	18.96
40	CR40	90	2	40	130	23.6686	No comorbidity	4	1	2	17.41	19.59
41	CR41	70	2	40	148	18.2615	Multiple systems (≥2 disease systems)	3	1	0	14.08	17.69
42	CR42	75	2	33	147	15.2714	Multiple systems (≥2 disease systems)	4	1	0	12.31	15.8
43	CR43	88	2	41	150	18.2222	Cardiovascular only (HT, CAD, AF)	4	1	0	10.99	13.72
44	CR44	78	2	43	142	21.3251	Multiple systems (≥2 disease systems)	4	1		11.78	12.34
45	CR45	85	2	50	153	21.3593	Multiple systems (≥2 disease systems)	3	1	0	11.65	14.94
46	CR46	84	2	38	140	19.3878	Multiple systems (≥2 disease systems)	3	1	0	10.98	12.39
47	CR47	69	1	67	169	23.4586	Multiple systems (≥2 disease systems)	3	1	0	10.74	11.39
48	CR48	65	2	52	150	23.1111	Multiple systems (≥2 disease systems)	4	1	0	9.62	10.37
49	CR49	62	1	70	168	24.8016	Multiple systems (≥2 disease systems)	8	0	1	46.67	23.61
50	CR50	87	2	39	145	18.5493	Cardiovascular only (HT, CAD, AF)	8	0	1	60.02	21.33
51	CR51	86	2	37	140	18.8776	Multiple systems (≥2 disease systems)	8	0	1	44.16	28.62
52	CR52	72	2	56	150	24.8889	Multiple systems (≥2 disease systems)	9	0	1	60.02	29.29
53	CR53	70	2	62	160	24.2187	Multiple systems (≥2 disease systems)	8	0	1	43.99	20.54
54	CR54	79	1	60	165	22.0386	Multiple systems (≥2 disease systems)	7	0	3	47.09	26.94
55	CR55	89	2	47	154	19.8178	Multiple systems (≥2 disease systems)	4	1	0	38.16	29.33
56	CR56	76	2	56	152	24.2382	Multiple systems (≥2 disease systems)	7	0	2	28.6	18.73
57	CR57	74	2	30	145	14.2687	Multiple systems (≥2 disease systems)	9	0	2	28.33	14.58
58	CR58	66	1	49	160	19.1406	Multiple systems (≥2 disease systems)	4	1	0	28.01	35.09
59	CR59	74	2	51	158	20.4294	Multiple systems (≥2 disease systems)	10	0	2	27.53	20.63
60	CR60	85	2	49	147	22.6757	Multiple systems (≥2 disease systems)	4	1	0	26.8	37.02
61	CR61	86	2	40	146	18.7652	Multiple systems (≥2 disease systems)	12	0	1	25.86	15.5
62	CR62	71	1	71	165	26.079	Multiple systems (≥2 disease systems)	9	0	3	23.59	17.53
63	CR63	76	2	64	152	27.7008	Cardiovascular only (HT, CAD, AF)	9	0	2	22.42	16.31
64	CR64	62	1	50	158	20.0288	No comorbidity	9	0	1	22.34	20.34
65	CR65	80	2	36	130	21.3018	Cardiovascular only (HT, CAD, AF)	7	0	3	22.05	19.52
66	CR66	73	1	51	168	18.0697	Cardiovascular only (HT, CAD, AF)	10	0	2	21.95	19.84
67	CR67	75	2	47	152	20.3428	Multiple systems (≥2 disease systems)	4	1	0	21.76	11.86
68	CR68	75	2	54	140	27.551	Multiple systems (≥2 disease systems)	8	0	3	21.5	16.25
69	CR69	89	2	47	145	22.3543	Multiple systems (≥2 disease systems)	7	0	3	21.46	13.52
70	CR70	81	2	60	155	24.974	Multiple systems (≥2 disease systems)	11	0	3	18.04	24.77
71	CR71	77	2	60	152	25.9695	Multiple systems (≥2 disease systems)	8	0	3	15.87	12.26
72	CR72	70	2	42	150	18.6667	Multiple systems (≥2 disease systems)	4	1	0	15.21	19
73	CR73	77	2	66	146	30.9627	Multiple systems (≥2 disease systems)	4	1	0	14.28	14.28
74	CR74	84	1	57	160	22.2656	Multiple systems (≥2 disease systems)	3	1	2	10.69	10.69
75	CR75	73	2	48	160	18.75	Cardiovascular only (HT, CAD, AF)	4	1	0	8.3	11.17
76	CR76	79	1	46	150	20.4444	No comorbidity	10	0	1	33.64	14.79
77	CR77	80	1	50	147	23.1385	Multiple systems (≥2 disease systems)	8	0	3	24.8	11.92
78	CR78	88	1	62	155	25.8065	Multiple systems (≥2 disease systems)	6	0	0	21.63	17.94
79	CR79	74	2	49	145	23.3056	No comorbidity	9	0	3	20.99	18.25
80	CR80	75	2	65	152	28.1337	Multiple systems (≥2 disease systems)	9	0	1	46.96	32.43
81	CR81	69	2	75	149	33.7823	Multiple systems (≥2 disease systems)	8	0	2	20.5	12.97
82	CR82	76	2	62	140	31.6327	Multiple systems (≥2 disease systems)	8	0	3	17.78	18.18
83	CR83	84	1	53	150	23.5556	Multiple systems (≥2 disease systems)	8	0	3	17.16	9.1
84	CR84	76	2	66	150	29.3333	Multiple systems (≥2 disease systems)	8	0	1	16.24	17.68
85	CR85	63	1	80	163	30.1103	Multiple systems (≥2 disease systems)	5	0	0	15.74	15.46
86	CR86	76	2	63	150	28	Multiple systems (≥2 disease systems)	8	0	2	14.54	13.49
87	CR87	72	2	54	150	24	Multiple systems (≥2 disease systems)	4	1	0	13.98	12.96
88	CR88	69	2	93	156	38.215	Multiple systems (≥2 disease systems)	4	1	0	13.94	10.28
89	CR89	67	2	60	150	26.6667	Multiple systems (≥2 disease systems)	4	1	0	12.98	11.72
90	CR90	91	2	38	150	16.8889	Multiple systems (≥2 disease systems)	4	1	0	11.87	17.08
91	CR91	75	1	78	170	26.9896	Multiple systems (≥2 disease systems)	3	1	2	11.77	11.25
92	CR92	74	2	43	145	20.4518	Multiple systems (≥2 disease systems)	4	1	0	11.65	9.35
93	CR93	66	2	52	155	21.6441	Multiple systems (≥2 disease systems)	4	1	0	11.05	11.1
94	CR94	75	2	67	150	29.7778	Multiple systems (≥2 disease systems)	4	1	0	9.75	12.86
95	CR95	74	2	47	150	20.8889	Cardiovascular only (HT, CAD, AF)	4	1	0	9.41	12.8
96	CR96	68	2	55	157	22.3133	Cardiovascular only (HT, CAD, AF)	4	1	0	9.14	13.21
97	CR97	78	2	44	150	19.5556	Cardiovascular only (HT, CAD, AF)	5	0	0	8.99	10.67
98	CR98	67	2	54	158	21.6311	Multiple systems (≥2 disease systems)	4	1	0	8.54	9.14
99	CR99	73	2	55	154	23.1911	Multiple systems (≥2 disease systems)	17	0	3	40.93	28.71
100	CR100	82	2	45	145	21.4031	Multiple systems (≥2 disease systems)	16	0	3	25.39	26.63
101	CR101	73	2	45	160	17.5781	Cardiovascular only (HT, CAD, AF)	18	0	3	21.85	20.16
102	CR102	67	1	68	168	24.093	Multiple systems (≥2 disease systems)	16	0	3	19.61	19.21
103	CR103	88	2	52	149	23.4224	Multiple systems (≥2 disease systems)	16	0	3	19.51	12.48
104	CR104	84	2	50	150	22.2222	Multiple systems (≥2 disease systems)	11	0	3	23.85	18.17
105	CR105	73	1	69	170	23.8754	Multiple systems (≥2 disease systems)	4	1	0	9.54	10.6
106	CR106	80	2	57	143	27.8742	Multiple systems (≥2 disease systems)	4	1	0	9.46	15.31
107	CR107	79	2	56	150	24.8889	Multiple systems (≥2 disease systems)	3	1	0	23.44	13
108	CR108	96	2	54	152	23.3726	Multiple systems (≥2 disease systems)	3	1	0	10.54	7.51
109	CR109	72	2	59	154	24.8777	Multiple systems (≥2 disease systems)	11	0	0	30.34	20
110	CR110	73	2	63	155	26.2227	Multiple systems (≥2 disease systems)	4	1	0	9.14	11.41
111	CR111	81	2	44	155	18.3143	Multiple systems (≥2 disease systems)	16	0	0	24.42	30.62
112	CR112	82	1	58	165	21.3039	Multiple systems (≥2 disease systems)	12	0	0	18	24
113	CR113	82	1	70	167	25.0995	Multiple systems (≥2 disease systems)	9	0	3	55.02	22.5
